# Supplementary material for: GARS: Genetic Algorithm for the identification of a Robust Subset of features in high-dimensional datasets
Source: BMC Bioinformatics. 2020 Feb 11;21:54. doi: 10.1186/s12859-020-3400-6 (PMC7014945; doi:10.1186/s12859-020-3400-6)
Supplement: Supplementary file 2 — Additional file 2. Results of the robustness analysis. In this file, we summarized the results of the robustness analysis, performed for each dataset. A table is provided for each analysis. [file 12859_2020_3400_MOESM2_ESM.xlsx]

## Sheet: On validation sets (5fold CV)
			High-dimensional dataset (1000 gense)						High-dimensional dataset					Mid-dimensional dataset				Low-dimensional dataset
			∆ Accuracy	n. predictors					∆ Accuracy	n. predictors				∆ Accuracy	n. predictors			∆ Accuracy	n. predictors
	3 classes	GARS	9% [5.7 - 12.3]	20 (16%)			GARS	11 classes	12% [10.8 - 13.2]	22 (8%)			GARS	25% [1.8 - 48.2]	7 (19%)		GARS	4% [0 - 8.8]	15 (8%)
		RFE	8% [4.1 - 11.6]	999 (54%)				9 classes	8.4% [6.9 - 9.8]	25 (18%)			RFE	45% [32.5 - 57.5]	8 (29%)		RFE	12% [4.7 - 19.3]	5 (1436%)
		SBF	4.5% [2.7 - 6.3]	362 (11%)				7 classes	10% [8.8 - 11.6]	18 (21%)			SBF	25% [3.1 - 46.9]	95 (21%)		SBF	10% [0 - 20.7]	78 (6%)
		rfGA	5% [3.5 - 6.5]	582 (23%)				5 classes	7.5% [2.7 - 12.3]	18 (21%)			rfGA	17.5% [11.5 - 23.5]	219 (45%)		rfGA	10% [0 - 20.7]	97 (31%)
		svmGA	-	-				3 classes	8% [2.3 - 13.7]	20 (19%)			svmGA	25% [11.6 - 38.4]	120 (37%)		svmGA	8% [0.7 - 15.3]	60 (42%)
		LASSO	6% [1.5 - 10.5]	52 (5%)					mean [CI 95%]	median (CV%)			LASSO	12.5% [0 - 28]	19 (47%)		LASSO	10% [1.2 - 18.8]	14 (52%)
	5 classes	GARS	10% [7.2 - 13.8]	20 (14%)										mean [CI 95%]	median (CV%)			mean [CI 95%]	median (CV%)
		RFE	7% [3.7 - 10.3]	25 (2142%)
		SBF	6.2% [3.5 - 9]	897 (2%)
		rfGA	-	-
		svmGA	-	-
		LASSO	3.2% [1 - 5.5]	71 (7%)
	7 classes	GARS	6.8% [5.1 - 8.6]	20 (13%)
		RFE	6.2% [4.3 - 8.1	999 (0%)
		SBF	5.2% [3.8 - 6.6]	957 (0%)
		rfGA	-	-
		svmGA	-	-
		LASSO	3.3% [1.9 - 4.8]	105 (8%)
	9 classes	GARS	9.7% [7.5 - 12]	18 (14%)
		RFE	7.1% [4.1 - 10.1]	25 (1749%)
		SBF	5.6% [4.4 - 6.8]	961 (13%)
		rfGA	-	-
		svmGA	-	-
		LASSO	3.6% [2.4 - 4.8]	126 (8%)
	11 classes	GARS	10.6% [7.8 - 13.4]	19 (8%)
		RFE	7.1% [5.4 - 8.8]	999 (53%)
		SBF	5.7% [4.6- 6.8]	973 (0%)
		rfGA	-	-
		svmGA	-	-
		LASSO	4.7% [3.8 - 5.6]	144 (6%)
			mean [CI 95%]	median (CV%)
